# Supplementary material for: Divergent behavior amid convergent evolution: A case of four desert rodents learning to respond to known and novel vipers
Source: PLoS One. 2018 Aug 20;13(8):e0200672. doi: 10.1371/journal.pone.0200672 (PMC6101362; doi:10.1371/journal.pone.0200672)
Supplement: S1 Data — (XLSX) [file pone.0200672.s005.xlsx]

## Sheet: Sheet1
Num.	SP	Sequence	Treatment	Date	ID	GUD
1	CP	Entery	HV	2012-07-02	71A17A5	1.5
2	CP	Entery	PV	2012-07-02	71A17A5	1.5
3	CP	Entery	CTRL	2012-07-02	71A17A5	1.274
4	CP	Entery	HV	2012-07-02	7205F97	1.5
5	CP	Entery	PV	2012-07-02	7205F97	0.636
6	CP	Entery	CTRL	2012-07-02	7205F97	1.5
7	CP	Entery	HV	2012-07-02	7203118	1.332
8	CP	Entery	PV	2012-07-02	7203118	1.5
9	CP	Entery	CTRL	2012-07-02	7203118	1.5
10	CP	Entery	HV	2012-07-02	71E806A	1.5
11	CP	Entery	PV	2012-07-02	71E806A	1.5
12	CP	Entery	CTRL	2012-07-02	71E806A	0.855
13	CP	Entery	HV	2012-07-02	71A0052	1.215
14	CP	Entery	PV	2012-07-02	71A0052	1.5
15	CP	Entery	CTRL	2012-07-02	71A0052	1.201
16	CP	Entery	HV	2012-07-02	71E8B18	1.5
17	CP	Entery	PV	2012-07-02	71E8B18	1.5
18	CP	Entery	CTRL	2012-07-02	71E8B18	1.279
19	CP	Entery	HV	2012-07-02	719FC05	1.5
20	CP	Entery	PV	2012-07-02	719FC05	1.5
21	CP	Entery	CTRL	2012-07-02	719FC05	1.285
22	CP	Entery	HV	2012-07-02	71EA636	1.5
23	CP	Entery	PV	2012-07-02	71EA636	1.228
24	CP	Entery	CTRL	2012-07-02	71EA636	1.5
25	CP	Entery	HV	2012-07-02	71ECDF1	1.488
26	CP	Entery	PV	2012-07-02	71ECDF1	1.5
27	CP	Entery	CTRL	2012-07-02	71ECDF1	1.283
28	CP	Entery	HV	2012-07-02	71E773A	1.332
29	CP	Entery	PV	2012-07-02	71E773A	1.469
30	CP	Entery	CTRL	2012-07-02	71E773A	1.389
31	CP	Entery	HV	2012-07-02	71ECD79	1.157
32	CP	Entery	PV	2012-07-02	71ECD79	1.5
33	CP	Entery	CTRL	2012-07-02	71ECD79	1.343
34	CP	Entery	HV	2012-07-02	71EA1D8	1.5
35	CP	Entery	PV	2012-07-02	71EA1D8	1.158
36	CP	Entery	CTRL	2012-07-02	71EA1D8	1.474
37	CP	Entery	HV	2012-07-02	72005B7	1.5
38	CP	Entery	PV	2012-07-02	72005B7	1.5
39	CP	Entery	CTRL	2012-07-02	72005B7	1.152
40	CP	Entery	HV	2012-07-02	719FDAA	1.493
41	CP	Entery	PV	2012-07-02	719FDAA	1.5
42	CP	Entery	CTRL	2012-07-02	719FDAA	1.144
43	CP	Entery	HV	2012-07-02	7208AE1	1.5
44	CP	Entery	PV	2012-07-02	7208AE1	1.5
45	CP	Entery	CTRL	2012-07-02	7208AE1	1.281
46	CP	Entery	HV	2012-07-02	7205317	1.485
47	CP	Entery	PV	2012-07-02	7205317	1.5
48	CP	Entery	CTRL	2012-07-02	7205317	1.273
49	CP	Entery	HV	2012-07-02	71FC230	1.5
50	CP	Entery	PV	2012-07-02	71FC230	1.34
51	CP	Entery	CTRL	2012-07-02	71FC230	1.5
52	CP	Entery	HV	2012-07-02	71FE705	1.5
53	CP	Entery	PV	2012-07-02	71FE705	1.5
54	CP	Entery	CTRL	2012-07-02	71FE705	0.915
55	CP	Entery	HV	2012-07-02	72002CB	1.5
56	CP	Entery	PV	2012-07-02	72002CB	1.5
57	CP	Entery	CTRL	2012-07-02	72002CB	1.284
58	CP	Entery	HV	2012-07-02	7205B29	1.472
59	CP	Entery	PV	2012-07-02	7205B29	1.5
60	CP	Entery	CTRL	2012-07-02	7205B29	1.195
61	CP	Entery	HV	2012-07-03	71A055D	1.5
62	CP	Entery	PV	2012-07-03	71A055D	1.5
63	CP	Entery	CTRL	2012-07-03	71A055D	1.393
64	CP	Entery	HV	2012-07-03	71A1FCF	1.5
65	CP	Entery	PV	2012-07-03	71A1FCF	1.5
66	CP	Entery	CTRL	2012-07-03	71A1FCF	1.157
67	CP	Entery	HV	2012-07-03	71E7883	1.461
68	CP	Entery	PV	2012-07-03	71E7883	0.942
69	CP	Entery	CTRL	2012-07-03	71E7883	1.5
70	CP	Entery	HV	2012-07-03	71ECD76	1.5
71	CP	Entery	PV	2012-07-03	71ECD76	1.5
72	CP	Entery	CTRL	2012-07-03	71ECD76	1.225
73	CP	Entery	HV	2012-07-03	71EC487	1.381
74	CP	Entery	PV	2012-07-03	71EC487	1.38
75	CP	Entery	CTRL	2012-07-03	71EC487	1.47
76	CP	Entery	HV	2012-07-03	71A1A0A	1.147
77	CP	Entery	PV	2012-07-03	71A1A0A	1.5
78	CP	Entery	CTRL	2012-07-03	71A1A0A	1.5
79	CP	Entery	HV	2012-07-03	72059A3	1.5
80	CP	Entery	PV	2012-07-03	72059A3	1.5
81	CP	Entery	CTRL	2012-07-03	72059A3	1.039
82	CP	Entery	HV	2012-07-03	71A4520	1.5
83	CP	Entery	PV	2012-07-03	71A4520	1.5
84	CP	Entery	CTRL	2012-07-03	71A4520	1.271
85	CP	Entery	HV	2012-07-03	71EAD79	1.5
86	CP	Entery	PV	2012-07-03	71EAD79	0.782
87	CP	Entery	CTRL	2012-07-03	71EAD79	1.5
88	CP	Entery	HV	2012-07-03	71E8344	1.293
89	CP	Entery	PV	2012-07-03	71E8344	1.455
90	CP	Entery	CTRL	2012-07-03	71E8344	0.753
91	CP	Entery	HV	2012-07-03	71A1933	1.5
92	CP	Entery	PV	2012-07-03	71A1933	1.5
93	CP	Entery	CTRL	2012-07-03	71A1933	1.251
94	CP	Entery	HV	2012-07-04	71FE705	0.802
95	CP	Entery	PV	2012-07-04	71FE705	1.5
96	CP	Entery	CTRL	2012-07-04	71FE705	0.724
97	CP	Entery	HV	2012-07-04	72002CB	1.5
98	CP	Entery	PV	2012-07-04	72002CB	1.5
99	CP	Entery	CTRL	2012-07-04	72002CB	1.263
100	CP	Entery	HV	2012-07-04	71EAB4D	1.5
101	CP	Entery	PV	2012-07-04	71EAB4D	1.5
102	CP	Entery	CTRL	2012-07-04	71EAB4D	1.377
103	CP	Entery	HV	2012-07-04	7205317	1.5
104	CP	Entery	PV	2012-07-04	7205317	1.5
105	CP	Entery	CTRL	2012-07-04	7205317	1.087
106	CP	Entery	HV	2012-07-04	71FC230	1.5
107	CP	Entery	PV	2012-07-04	71FC230	1.5
108	CP	Entery	CTRL	2012-07-04	71FC230	1.409
109	CP	Entery	HV	2012-07-04	71E806A	1.486
110	CP	Entery	PV	2012-07-04	71E806A	1.5
111	CP	Entery	CTRL	2012-07-04	71E806A	1.052
112	CP	Entery	HV	2012-07-04	71A0052	1.5
113	CP	Entery	PV	2012-07-04	71A0052	1.5
114	CP	Entery	CTRL	2012-07-04	71A0052	0.718
115	CP	Entery	HV	2012-07-04	71A17A7	1.128
116	CP	Entery	PV	2012-07-04	71A17A7	1.38
117	CP	Entery	CTRL	2012-07-04	71A17A7	1.234
118	CP	Entery	HV	2012-07-04	71A17A5	1.218
119	CP	Entery	PV	2012-07-04	71A17A5	1.5
120	CP	Entery	CTRL	2012-07-04	71A17A5	1.48
121	CP	Entery	HV	2012-07-04	71ECDF1	1.22
122	CP	Entery	PV	2012-07-04	71ECDF1	1.5
123	CP	Entery	CTRL	2012-07-04	71ECDF1	1.147
124	CP	Entery	HV	2012-07-04	71E773A	1.242
125	CP	Entery	PV	2012-07-04	71E773A	1.5
126	CP	Entery	CTRL	2012-07-04	71E773A	0.887
127	CP	Entery	HV	2012-07-04	719FC05	1.5
128	CP	Entery	PV	2012-07-04	719FC05	1.5
129	CP	Entery	CTRL	2012-07-04	719FC05	1.263
130	CP	Entery	HV	2012-07-04	7208AE1	1.755
131	CP	Entery	PV	2012-07-04	7208AE1	1.5
132	CP	Entery	CTRL	2012-07-04	7208AE1	1.126
133	CP	Entery	HV	2012-07-04	719FDAA	1.5
134	CP	Entery	PV	2012-07-04	719FDAA	1.5
135	CP	Entery	CTRL	2012-07-04	719FDAA	1.128
136	CP	Entery	HV	2012-07-05	71A524B	1.5
137	CP	Entery	PV	2012-07-05	71A524B	1.5
138	CP	Entery	CTRL	2012-07-05	71A524B	1.296
139	CP	Entery	HV	2012-07-05	71A5BA8	1.5
140	CP	Entery	PV	2012-07-05	71A5BA8	1.5
141	CP	Entery	CTRL	2012-07-05	71A5BA8	1.416
142	CP	Entery	HV	2012-07-05	71A1933	1.461
143	CP	Entery	PV	2012-07-05	71A1933	1.424
144	CP	Entery	CTRL	2012-07-05	71A1933	1.5
145	CP	Entery	HV	2012-07-05	71ECD76	0.588
146	CP	Entery	PV	2012-07-05	71ECD76	1.5
147	CP	Entery	CTRL	2012-07-05	71ECD76	0.927
148	CP	Entery	HV	2012-07-05	71A1A0A	1.5
149	CP	Entery	PV	2012-07-05	71A1A0A	1.5
150	CP	Entery	CTRL	2012-07-05	71A1A0A	0.929
151	CP	Entery	HV	2012-07-05	71A055D	1.242
152	CP	Entery	PV	2012-07-05	71A055D	1.5
153	CP	Entery	CTRL	2012-07-05	71A055D	1.5
154	CP	Entery	HV	2012-07-05	71A1FCF	1.5
155	CP	Entery	PV	2012-07-05	71A1FCF	1.5
156	CP	Entery	CTRL	2012-07-05	71A1FCF	1.036
157	CP	Entery	HV	2012-07-05	71A4520	1.5
158	CP	Entery	PV	2012-07-05	71A4520	1.5
159	CP	Entery	CTRL	2012-07-05	71A4520	1.348
160	CP	Entery	HV	2012-07-05	71E8344	0.761
161	CP	Entery	PV	2012-07-05	71E8344	0.822
162	CP	Entery	CTRL	2012-07-05	71E8344	0.455
163	CP	Entery	HV	2012-07-05	71ECC77	1.39
164	CP	Entery	PV	2012-07-05	71ECC77	1.5
165	CP	Entery	CTRL	2012-07-05	71ECC77	1.5
166	CP	Exit	HV	20/09/12	FC05	1.5
167	CP	Exit	PV	20/09/12	FC05	1.5
168	CP	Exit	CTRL	20/09/12	FC05	1.092
169	CP	Exit	HV	20/09/12	59A3	1.5
170	CP	Exit	PV	20/09/12	59A3	1.5
171	CP	Exit	CTRL	20/09/12	59A3	1.142
172	CP	Exit	HV	20/09/12	3118	1.401
173	CP	Exit	PV	20/09/12	3118	1.5
174	CP	Exit	CTRL	20/09/12	3118	1.407
175	CP	Exit	HV	20/09/12	1A01	1.5
176	CP	Exit	PV	20/09/12	1A01	1.5
177	CP	Exit	CTRL	20/09/12	1A01	1.485
178	CP	Exit	HV	20/09/12	055D	1.5
179	CP	Exit	PV	20/09/12	055D	1.5
180	CP	Exit	CTRL	20/09/12	055D	1.302
181	CP	Exit	HV	20/09/12	1FCF	1.363
182	CP	Exit	PV	20/09/12	1FCF	1.5
183	CP	Exit	CTRL	20/09/12	1FCF	1.071
184	CP	Exit	HV	20/09/12	A079	1.446
185	CP	Exit	PV	20/09/12	A079	1.5
186	CP	Exit	CTRL	20/09/12	A079	1.422
187	CP	Exit	HV	20/09/12	8FC5	1.301
188	CP	Exit	PV	20/09/12	8FC5	1.5
189	CP	Exit	CTRL	20/09/12	8FC5	1.383
190	CP	Exit	HV	20/09/12	CDF1	1.142
191	CP	Exit	PV	20/09/12	CDF1	1.5
192	CP	Exit	CTRL	20/09/12	CDF1	0.317
193	CP	Exit	HV	22/09/12	CDF1	1.244
194	CP	Exit	PV	22/09/12	CDF1	1.5
195	CP	Exit	CTRL	22/09/12	CDF1	0.404
196	CP	Exit	HV	22/09/12	AD79	1.5
197	CP	Exit	PV	22/09/12	AD79	1.5
198	CP	Exit	CTRL	22/09/12	AD79	1.369
199	CP	Exit	HV	22/09/12	8FC5	0.951
200	CP	Exit	PV	22/09/12	8FC5	0.522
201	CP	Exit	CTRL	22/09/12	8FC5	2.991
202	CP	Exit	HV	22/09/12	3118	1.5
203	CP	Exit	PV	22/09/12	3118	1.5
204	CP	Exit	CTRL	22/09/12	3118	1.468
205	CP	Exit	HV	22/09/12	FC05	1.48
206	CP	Exit	PV	22/09/12	FC05	1.5
207	CP	Exit	CTRL	22/09/12	FC05	0.801
208	CP	Exit	HV	22/09/12	59A3	1.342
209	CP	Exit	PV	22/09/12	59A3	1.5
210	CP	Exit	CTRL	22/09/12	59A3	1.169
211	CP	Exit	HV	22/09/12	1FCF	0.949
212	CP	Exit	PV	22/09/12	1FCF	1.5
213	CP	Exit	CTRL	22/09/12	1FCF	1.5
214	CP	Exit	HV	22/09/12	1A0A	1.5
215	CP	Exit	PV	22/09/12	1A0A	1.5
216	CP	Exit	CTRL	22/09/12	1A0A	0.847
217	CP	Exit	HV	22/09/12	055D	1.5
218	CP	Exit	PV	22/09/12	055D	1.5
219	CP	Exit	CTRL	22/09/12	055D	1.189
220	GA	Exit	CTRL	03Aug11	7023219	1.16
221	GA	Exit	HV	03Aug11	7023219	1.5
222	GA	Exit	PV	03Aug11	7023219	1.48
223	GA	Exit	CTRL	03Aug11	63DE04A	1.41
224	GA	Exit	HV	03Aug11	63DE04A	0.38
225	GA	Exit	PV	03Aug11	63DE04A	1.4
226	GA	Exit	CTRL	03Aug11	63DE1FD	0.69
227	GA	Exit	HV	03Aug11	63DE1FD	1.37
228	GA	Exit	PV	03Aug11	63DE1FD	0.85
229	GA	Exit	CTRL	03Aug11	643487E	1.3
230	GA	Exit	HV	03Aug11	643487E	1.5
231	GA	Exit	PV	03Aug11	643487E	0.86
232	GA	Exit	CTRL	03Aug11	6435668	1.43
233	GA	Exit	HV	03Aug11	6435668	1.5
234	GA	Exit	PV	03Aug11	6435668	1
235	GA	Exit	CTRL	03Aug11	643621D	1.5
236	GA	Exit	HV	03Aug11	643621D	1.5
237	GA	Exit	PV	03Aug11	643621D	1.48
238	GA	Exit	CTRL	03Aug11	643652A	1.162
239	GA	Exit	HV	03Aug11	643652A	1.5
240	GA	Exit	PV	03Aug11	643652A	1.5
241	GA	Exit	CTRL	03Aug11	696087B	1.348
242	GA	Exit	HV	03Aug11	696087B	1.432
243	GA	Exit	PV	03Aug11	696087B	1.463
244	GA	Exit	CTRL	03Aug11	7022B77	1.156
245	GA	Exit	HV	03Aug11	7022B77	1.493
246	GA	Exit	PV	03Aug11	7022B77	1.489
247	GA	Exit	CTRL	03Aug11	70237DB	1.5
248	GA	Exit	HV	03Aug11	70237DB	1.491
249	GA	Exit	PV	03Aug11	70237DB	1.5
250	GA	Exit	CTRL	04Aug11	702423F	1.08
251	GA	Exit	HV	04Aug11	702423F	1.03
252	GA	Exit	PV	04Aug11	702423F	1.43
253	GA	Exit	CTRL	04Aug11	7024ABD	0.99
254	GA	Exit	HV	04Aug11	7024ABD	1.5
255	GA	Exit	PV	04Aug11	7024ABD	1.5
256	GA	Exit	CTRL	04Aug11	7025051	0.05
257	GA	Exit	HV	04Aug11	7025051	1.5
258	GA	Exit	PV	04Aug11	7025051	1.5
259	GA	Exit	CTRL	04Aug11	7025488	0.96
260	GA	Exit	HV	04Aug11	7025488	0.63
261	GA	Exit	PV	04Aug11	7025488	1.5
262	GA	Exit	CTRL	04Aug11	70255C6	1.32
263	GA	Exit	HV	04Aug11	70255C6	1.26
264	GA	Exit	PV	04Aug11	70255C6	1.46
265	GA	Exit	CTRL	04Aug11	7025F15	0.75
266	GA	Exit	HV	04Aug11	7025F15	1.49
267	GA	Exit	PV	04Aug11	7025F15	1.39
268	GA	Exit	CTRL	04Aug11	7023219	1.21
269	GA	Exit	HV	04Aug11	7023219	1.5
270	GA	Exit	PV	04Aug11	7023219	0.93
271	GA	Exit	CTRL	04Aug11	63DE04A	1.5
272	GA	Exit	HV	04Aug11	63DE04A	1.481
273	GA	Exit	PV	04Aug11	63DE04A	1.464
274	GA	Exit	CTRL	04Aug11	63DE1FD	1.402
275	GA	Exit	HV	04Aug11	63DE1FD	1.363
276	GA	Exit	PV	04Aug11	63DE1FD	1.5
277	GA	Exit	CTRL	04Aug11	6435668	1.5
278	GA	Exit	HV	04Aug11	6435668	1.5
279	GA	Exit	PV	04Aug11	6435668	1.194
280	GA	Exit	CTRL	07Aug11	643652A	0.916
281	GA	Exit	HV	07Aug11	643652A	1.5
282	GA	Exit	PV	07Aug11	643652A	1.5
283	GA	Exit	CTRL	07Aug11	696087B	0.545
284	GA	Exit	HV	07Aug11	696087B	0.612
285	GA	Exit	PV	07Aug11	696087B	1.16
286	GA	Exit	CTRL	07Aug11	7022B77	0.685
287	GA	Exit	HV	07Aug11	7022B77	0.369
288	GA	Exit	PV	07Aug11	7022B77	1.146
289	GA	Exit	CTRL	07Aug11	70230D4	1.174
290	GA	Exit	HV	07Aug11	70230D4	1.496
291	GA	Exit	PV	07Aug11	70230D4	1.5
292	GA	Exit	CTRL	07Aug11	70237DB	1.5
293	GA	Exit	HV	07Aug11	70237DB	1.485
294	GA	Exit	PV	07Aug11	70237DB	1.5
295	GA	Exit	CTRL	07Aug11	702423F	1.5
296	GA	Exit	HV	07Aug11	702423F	1.232
297	GA	Exit	PV	07Aug11	702423F	1.5
298	GA	Exit	CTRL	07Aug11	7025488	1.237
299	GA	Exit	HV	07Aug11	7025488	1.5
300	GA	Exit	PV	07Aug11	7025488	1.5
301	GA	Exit	CTRL	08Aug11	7025624	1.243
302	GA	Exit	HV	08Aug11	7025624	1.5
303	GA	Exit	PV	08Aug11	7025624	1.5
304	GA	Exit	CTRL	08Aug11	7025F15	1.242
305	GA	Exit	HV	08Aug11	7025F15	1.259
306	GA	Exit	PV	08Aug11	7025F15	1.234
307	GA	Exit	CTRL	08Aug11	70230B1	1.215
308	GA	Exit	HV	08Aug11	70230B1	1.5
309	GA	Exit	PV	08Aug11	70230B1	1.5
310	GA	Exit	CTRL	08Aug11	70230D4	1.419
311	GA	Exit	HV	08Aug11	70230D4	1.5
312	GA	Exit	PV	08Aug11	70230D4	1.5
313	GA	Exit	CTRL	08Aug11	643487E	1.412
314	GA	Exit	HV	08Aug11	643487E	1.5
315	GA	Exit	PV	08Aug11	643487E	1.5
316	GA	Exit	CTRL	08Aug11	70255C6	0.4
317	GA	Exit	HV	08Aug11	70255C6	0.196
318	GA	Exit	PV	08Aug11	70255C6	0.179
319	GA	Exit	CTRL	08Aug11	7024ABD	1.067
320	GA	Exit	HV	08Aug11	7024ABD	1.5
321	GA	Exit	PV	08Aug11	7024ABD	1.5
322	GA	Exit	CTRL	09Aug11	7025051	0.988
323	GA	Exit	HV	09Aug11	7025051	1.5
324	GA	Exit	PV	09Aug11	7025051	1.5
325	GA	Exit	CTRL	09Aug11	70230B1	1.5
326	GA	Exit	HV	09Aug11	70230B1	1.5
327	GA	Exit	PV	09Aug11	70230B1	1.368
328	GA	Exit	CTRL	09Aug11	70230D4	1.268
329	GA	Exit	HV	09Aug11	70230D4	1.5
330	GA	Exit	PV	09Aug11	70230D4	1.5
331	GA	Entry	HV	2011-05-29	105	0.098
332	GA	Entry	PV	2011-05-30	202	0.158
333	GA	Entry	PV	2011-05-30	702	0.221
334	GA	Entry	HV	2011-05-30	702	0.223
335	GA	Entry	CTRL	2011-05-30	88	0.163
336	GA	Entry	HV	2011-05-27	7022B77	0.223
337	GA	Entry	CTRL	2011-05-27	7025488	0.259
338	GA	Entry	CTRL	2011-05-29	88	0.098
339	GA	Entry	PV	2011-05-27	168	0.292
340	GA	Entry	HV	2011-05-26	7025488	0.244
341	GA	Entry	PV	2011-05-27	7022B77	0.291
342	GA	Entry	CTRL	2011-05-27	168	0.297
343	GA	Entry	HV	2011-05-31	169	0.324
344	GA	Entry	CTRL	2011-05-30	702	0.329
345	GA	Entry	CTRL	2011-05-31	210	0.333
346	GA	Entry	PV	2011-05-27	7025488	0.377
347	GA	Entry	PV	2011-05-29	202	0.382
348	GA	Entry	CTRL	2011-05-31	88	0.352
349	GA	Entry	PV	2011-05-31	169	0.388
350	GA	Entry	CTRL	2011-05-31	84	0.402
351	GA	Entry	CTRL	2011-05-27	7022B77	0.428
352	GA	Entry	HV	2011-05-30	210	0.456
353	GA	Entry	PV	2011-05-29	5647	0.443
354	GA	Entry	CTRL	2011-05-28	91	0.485
355	GA	Entry	PV	2011-05-31	210	0.529
356	GA	Entry	PV	2011-05-31	88	0.528
357	GA	Entry	CTRL	2011-05-28	83	0.51
358	GA	Entry	PV	2011-05-31	201	0.451
359	GA	Entry	CTRL	2011-05-30	210	0.635
360	GA	Entry	HV	2011-05-27	7025488	0.656
361	GA	Entry	HV	2011-05-26	696087B	0.554
362	GA	Entry	CTRL	2011-05-30	169	0.575
363	GA	Entry	CTRL	2011-05-28	168	0.739
364	GA	Entry	PV	2011-05-29	86	0.712
365	GA	Entry	HV	2011-05-31	210	0.817
366	GA	Entry	PV	2011-05-30	84	0.71
367	GA	Entry	CTRL	2011-05-29	6C45	0.708
368	GA	Entry	PV	2011-05-29	83	0.753
369	GA	Entry	PV	2011-05-30	210	0.874
370	GA	Entry	PV	2011-05-29	702250F	0.766
371	GA	Entry	PV	2011-05-30	3219	0.777
372	GA	Entry	CTRL	2011-05-31	702	0.896
373	GA	Entry	PV	2011-05-30	701	0.911
374	GA	Entry	HV	2011-05-28	29	0.92
375	GA	Entry	CTRL	2011-05-26	7022B77	0.838
376	GA	Entry	CTRL	2011-05-30	701	0.94
377	GA	Entry	CTRL	2011-05-28	103	0.908
378	GA	Entry	CTRL	2011-05-26	643487E	0.954
379	GA	Entry	PV	2011-05-26	7022B77	0.971
380	GA	Entry	CTRL	2011-05-28	702250F	0.901
381	GA	Entry	CTRL	2011-05-29	103	0.888
382	GA	Entry	CTRL	2011-05-28	51F6	0.903
383	GA	Entry	CTRL	2011-05-29	91	0.882
384	GA	Entry	PV	2011-05-28	168	0.998
385	GA	Entry	HV	2011-05-30	701	0.991
386	GA	Entry	CTRL	2011-05-30	150	0.963
387	GA	Entry	HV	2011-05-29	29	1.016
388	GA	Entry	CTRL	2011-05-27	7024B89	0.929
389	GA	Entry	PV	2011-05-29	30D4	0.934
390	GA	Entry	CTRL	2011-05-26	6437904	0.945
391	GA	Entry	CTRL	2011-05-30	561	0.938
392	GA	Entry	PV	2011-05-28	29	1.03
393	GA	Entry	CTRL	2011-05-26	70255B7	0.973
394	GA	Entry	CTRL	2011-05-29	83	0.997
395	GA	Entry	CTRL	2011-05-26	6961E21	0.98
396	GA	Entry	CTRL	2011-05-27	6437904	0.971
397	GA	Entry	PV	2011-05-26	7023A74	0.979
398	GA	Entry	PV	2011-05-29	174	0.957
399	GA	Entry	PV	2011-05-26	7022D3B	0.982
400	GA	Entry	HV	2011-05-26	7024B89	0.988
401	GA	Entry	HV	2011-05-28	91	1.067
402	GA	Entry	HV	2011-05-30	201	1.008
403	GA	Entry	CTRL	2011-05-27	7022D3B	1.018
404	GA	Entry	PV	2011-05-28	91	1.085
405	GA	Entry	PV	2011-05-27	7023A74	1.066
406	GA	Entry	HV	2011-05-28	105	1.042
407	GA	Entry	HV	2011-05-31	701	1.087
408	GA	Entry	CTRL	2011-05-30	5647	1.071
409	GA	Entry	CTRL	2011-05-27	6961E21	1.077
410	GA	Entry	CTRL	2011-05-29	85	1.102
411	GA	Entry	PV	2011-05-31	63DC617	1.108
412	GA	Entry	PV	2011-05-31	150	1.164
413	GA	Entry	HV	2011-05-26	643487E	1.131
414	GA	Entry	CTRL	2011-05-28	86	1.16
415	GA	Entry	HV	2011-05-28	103	1.2
416	GA	Entry	PV	2011-05-31	701	1.21
417	GA	Entry	CTRL	2011-05-30	201	1.14
418	GA	Entry	PV	2011-05-26	6961E21	1.176
419	GA	Entry	CTRL	2011-05-30	564	1.222
420	GA	Entry	CTRL	2011-05-28	174	1.205
421	GA	Entry	CTRL	2011-05-26	6439EA4	1.225
422	GA	Entry	HV	2011-05-28	59	1.23
423	GA	Entry	CTRL	2011-05-28	90	1.243
424	GA	Entry	CTRL	2011-05-28	29	1.285
425	GA	Entry	HV	2011-05-28	86	1.245
426	GA	Entry	HV	2011-05-31	16	1.196
427	GA	Entry	PV	2011-05-29	59	1.269
428	GA	Entry	CTRL	2011-05-29	150	1.28
429	GA	Entry	CTRL	2011-05-26	70227FD	1.286
430	GA	Entry	HV	2011-05-31	702	1.298
431	GA	Entry	CTRL	2011-05-27	70255B7	1.287
432	GA	Entry	CTRL	2011-05-29	29	1.317
433	GA	Entry	CTRL	2011-05-31	150	1.296
434	GA	Entry	CTRL	2011-05-28	6C45	1.287
435	GA	Entry	HV	2011-05-27	70227FD	1.306
436	GA	Entry	PV	2011-05-30	110	1.291
437	GA	Entry	HV	2011-05-30	203	1.308
438	GA	Entry	PV	2011-05-26	7024B89	1.303
439	GA	Entry	PV	2011-05-29	150	1.33
440	GA	Entry	CTRL	2011-05-30	110	1.287
441	GA	Entry	PV	2011-05-28	174	1.332
442	GA	Entry	CTRL	2011-05-31	564	1.337
443	GA	Entry	CTRL	2011-05-29	59	1.354
444	GA	Entry	CTRL	2011-05-27	696140E	1.371
445	GA	Entry	PV	2011-05-31	702	1.373
446	GA	Entry	HV	2011-05-27	10	1.384
447	GA	Entry	PV	2011-05-30	201	1.365
448	GA	Entry	PV	2011-05-30	211	1.391
449	GA	Entry	HV	2011-05-30	110	1.375
450	GA	Entry	PV	2011-05-28	6C45	1.374
451	GA	Entry	PV	2011-05-27	696140E	1.384
452	GA	Entry	HV	2011-05-28	174	1.388
453	GA	Entry	CTRL	2011-05-26	7023A74	1.383
454	GA	Entry	HV	2011-05-27	696140E	1.401
455	GA	Entry	PV	2011-05-29	29	1.409
456	GA	Entry	HV	2011-05-26	6961E21	1.405
457	GA	Entry	CTRL	2011-05-29	5647	1.415
458	GA	Entry	CTRL	2011-05-31	203	1.415
459	GA	Entry	CTRL	2011-05-27	649487E	1.406
460	GA	Entry	PV	2011-05-26	643487E	1.429
461	GA	Entry	CTRL	2011-05-26	7024B89	1.415
462	GA	Entry	CTRL	2011-05-31	211	1.425
463	GA	Entry	PV	2011-05-31	203	1.434
464	GA	Entry	PV	2011-05-31	703	1.438
465	GA	Entry	CTRL	2011-05-31	701	1.44
466	GA	Entry	PV	2011-05-31	564	1.438
467	GA	Entry	CTRL	2011-05-30	203	1.446
468	GA	Entry	CTRL	2011-05-31	703	1.453
469	GA	Entry	HV	2011-05-26	7023A74	1.456
470	GA	Entry	HV	2011-05-31	211	1.46
471	GA	Entry	HV	2011-05-31	203	1.465
472	GA	Entry	PV	2011-05-30	203	1.461
473	GA	Entry	CTRL	2011-05-27	696087B	1.47
474	GA	Entry	CTRL	2011-05-31	16	1.472
475	GA	Entry	PV	2011-05-27	70227FD	1.469
476	GA	Entry	HV	2011-05-30	703	1.472
477	GA	Entry	PV	2011-05-31	16	1.473
478	GA	Entry	PV	2011-05-30	564	1.44
479	GA	Entry	HV	2011-05-27	649487E	1.472
480	GA	Entry	HV	2011-05-31	150	1.478
481	GA	Entry	HV	2011-05-26	7022B77	1.481
482	GA	Entry	CTRL	2011-05-27	6439EA4	1.483
483	GA	Entry	HV	2011-05-30	211	1.484
484	GA	Entry	PV	2011-05-27	649487E	1.476
485	GA	Entry	PV	2011-05-30	700	1.486
486	GA	Entry	CTRL	2011-05-26	696087B	1.492
487	GA	Entry	CTRL	2011-05-30	700	1.491
488	GA	Entry	PV	2011-05-26	70227FD	1.5
489	GA	Entry	HV	2011-05-26	70227FD	1.5
490	GA	Entry	CTRL	2011-05-26	7022D3B	1.5
491	GA	Entry	HV	2011-05-26	7022D3B	1.5
492	GA	Entry	PV	2011-05-26	6437904	1.5
493	GA	Entry	HV	2011-05-26	6437904	1.5
494	GA	Entry	PV	2011-05-26	6439EA4	1.5
495	GA	Entry	HV	2011-05-26	6439EA4	1.5
496	GA	Entry	PV	2011-05-26	696087B	1.498
497	GA	Entry	PV	2011-05-26	7025488	1.5
498	GA	Entry	PV	2011-05-26	70255B7	1.5
499	GA	Entry	HV	2011-05-26	70255B7	1.5
500	GA	Entry	PV	2011-05-27	70255B7	1.5
501	GA	Entry	HV	2011-05-27	70255B7	1.5
502	GA	Entry	CTRL	2011-05-27	7023A74	1.5
503	GA	Entry	HV	2011-05-27	7023A74	1.5
504	GA	Entry	PV	2011-05-27	7024B89	1.5
505	GA	Entry	HV	2011-05-27	7024B89	1.5
506	GA	Entry	PV	2011-05-27	6961E21	1.5
507	GA	Entry	HV	2011-05-27	6961E21	1.5
508	GA	Entry	PV	2011-05-27	10	1.5
509	GA	Entry	CTRL	2011-05-27	10	1.5
510	GA	Entry	CTRL	2011-05-27	70227FD	1.5
511	GA	Entry	PV	2011-05-27	7022D3B	1.5
512	GA	Entry	HV	2011-05-27	7022D3B	1.5
513	GA	Entry	PV	2011-05-27	6437904	1.5
514	GA	Entry	HV	2011-05-27	6437904	1.5
515	GA	Entry	PV	2011-05-27	6439EA4	1.5
516	GA	Entry	HV	2011-05-27	6439EA4	1.5
517	GA	Entry	PV	2011-05-27	696087B	1.5
518	GA	Entry	HV	2011-05-27	696087B	1.5
519	GA	Entry	PV	2011-05-28	51F6	1.5
520	GA	Entry	HV	2011-05-28	51F6	1.5
521	GA	Entry	PV	2011-05-28	90	1.5
522	GA	Entry	HV	2011-05-28	90	1.5
523	GA	Entry	HV	2011-05-28	6C45	1.5
524	GA	Entry	PV	2011-05-28	83	1.5
525	GA	Entry	HV	2011-05-28	83	1.5
526	GA	Entry	PV	2011-05-28	105	1.5
527	GA	Entry	CTRL	2011-05-28	105	1.5
528	GA	Entry	PV	2011-05-28	86	1.5
529	GA	Entry	PV	2011-05-28	59	1.5
530	GA	Entry	CTRL	2011-05-28	59	1.5
531	GA	Entry	PV	2011-05-28	702250F	1.5
532	GA	Entry	HV	2011-05-28	702250F	1.5
533	GA	Entry	PV	2011-05-28	103	1.5
534	GA	Entry	CTRL	2011-05-29	174	1.5
535	GA	Entry	HV	2011-05-29	174	1.5
536	GA	Entry	PV	2011-05-29	91	1.5
537	GA	Entry	HV	2011-05-29	91	1.5
538	GA	Entry	PV	2011-05-29	103	1.5
539	GA	Entry	HV	2011-05-29	103	1.5
540	GA	Entry	PV	2011-05-29	88	1.5
541	GA	Entry	HV	2011-05-29	88	1.5
542	GA	Entry	HV	2011-05-29	83	1.5
543	GA	Entry	PV	2011-05-29	85	1.5
544	GA	Entry	HV	2011-05-29	85	1.5
545	GA	Entry	PV	2011-05-29	6C45	1.5
546	GA	Entry	HV	2011-05-29	6C45	1.5
547	GA	Entry	CTRL	2011-05-29	702250F	1.5
548	GA	Entry	HV	2011-05-29	702250F	1.5
549	GA	Entry	HV	2011-05-29	202	1.5
550	GA	Entry	CTRL	2011-05-29	105	1.5
551	GA	Entry	CTRL	2011-05-29	86	1.5
552	GA	Entry	HV	2011-05-29	86	1.5
553	GA	Entry	HV	2011-05-29	59	1.5
554	GA	Entry	CTRL	2011-05-29	30D4	1.5
555	GA	Entry	HV	2011-05-29	30D4	1.5
556	GA	Entry	HV	2011-05-29	5647	1.5
557	GA	Entry	HV	2011-05-29	150	1.5
558	GA	Entry	HV	2011-05-30	700	1.5
559	GA	Entry	CTRL	2011-05-30	211	1.5
560	GA	Entry	PV	2011-05-30	150	1.5
561	GA	Entry	HV	2011-05-30	150	1.5
562	GA	Entry	PV	2011-05-30	5647	1.5
563	GA	Entry	HV	2011-05-30	5647	1.5
564	GA	Entry	CTRL	2011-05-30	3219	1.5
565	GA	Entry	HV	2011-05-30	3219	1.5
566	GA	Entry	PV	2011-05-30	88	1.5
567	GA	Entry	HV	2011-05-30	88	1.5
568	GA	Entry	PV	2011-05-30	169	1.5
569	GA	Entry	HV	2011-05-30	169	1.5
570	GA	Entry	PV	2011-05-30	703	1.5
571	GA	Entry	CTRL	2011-05-30	703	1.5
572	GA	Entry	PV	2011-05-30	561	1.5
573	GA	Entry	HV	2011-05-30	561	1.5
574	GA	Entry	CTRL	2011-05-30	84	1.5
575	GA	Entry	HV	2011-05-30	84	1.5
576	GA	Entry	HV	2011-05-30	202	1.5
577	GA	Entry	HV	2011-05-31	564	1.5
578	GA	Entry	CTRL	2011-05-31	201	1.5
579	GA	Entry	HV	2011-05-31	201	1.5
580	GA	Entry	CTRL	2011-05-31	63DC617	1.5
581	GA	Entry	HV	2011-05-31	63DC617	1.5
582	GA	Entry	PV	2011-05-31	211	1.5
583	GA	Entry	HV	2011-05-31	88	1.5
584	GA	Entry	CTRL	2011-05-31	169	1.5
585	GA	Entry	HV	2011-05-31	84	1.5
586	GA	Entry	HV	2011-05-31	703	1.5
587	GA	Entry	HV	2011-05-30	564	1.557
588	GA	Entry	PV	2011-05-31	84	1.893
589	GA	Entry	CTRL	2011-05-26	7025488	2.282
590	GA	Entry	CTRL	2011-05-30	202	2.591
591	GA	Entry	PV	2011-05-29	105	0.266
592	GA	Entry	HV	2011-05-28	168	2.738
593	GA	Entry	CTRL	2011-05-29	202	2.899
594	GA	Entry	HV	2011-05-27	168	3.916
